# Supplementary material for: Targeting Steroid-Metabolizing Enzymes with 15β-Substituted Estrone Analogues: Dual Discovery of AKR1C2/17β-HSD1 Inhibitors and a Fluorescent 17β-HSD1 Ligand
Source: Cancers (Basel). 2026 Jun 10;18(12):1889. doi: 10.3390/cancers18121889 (PMC13296439; doi:10.3390/cancers18121889)
Supplement: Supplementary file 1 [file cancers-18-01889-s001.zip]

Archive with 1 entries (1 files):
- cancers-4341293-supplementary.pdf
